# Supplementary material for: Difficulties in the Modeling of E. coli Spreading from Various Sources in a Coastal Marine Area
Source: Molecules. 2022 Jul 7;27(14):4353. doi: 10.3390/molecules27144353 (PMC9316465; doi:10.3390/molecules27144353)
Supplement: Supplementary file 1 [file molecules-27-04353-s001.zip]

Archive with 1 entries (1 files):
- molecules-1740813-SI.pdf
